# Supplementary material for: Foxg1 bimodally tunes L1-mRNA and -DNA dynamics in the developing murine neocortex
Source: Development. 2024 May 23;151(10):dev202292. doi: 10.1242/dev.202292 (PMC11190451; doi:10.1242/dev.202292)
Supplement: Table S5. — (referring to: Figures 1,2,3,4,5,6,8,9,10,11,12,13,14,15,16,S2,S3,S4,S5) [file develop-151-202292-TableS5.xlsx]

## Sheet: index
	Table S5. Full primary data.
	Referring to:
	Figure 1
	Figure 2
	Figure 3
	Figure 4
	Figure 5
	Figure 6
	Figure 8
	Figure 9
	Figure 10
	Figure 11
	Figure 12
	Figure 13
	Figure 14
	Figure 15
	Figure 16
	Figure S1
	Figure S2
	Figure S3
	Figure S4
	Figure S5

## Sheet: Figure 1
	to index
	Figure 1
	P0 neocortex
	Gadph-norm, Ctr-norm [mRNA]	1.00225
		0.87499	1.26845		1.2792	1.16949	1.45385	1.06707	1.43937
		0.81247	1.05254	0.993606	0.942448	0.972242	1.13287	0.979685	1.03471
		1.09648	0.968778	0.944046	1.02783	0.871245	1.2905	0.832759	1.04819
		0.819837	1.23763	0.965897	1.17137	1.07345	1.31667	1.06625	1.25856
		0.950156	1.2095	1.00552	1.21676	0.853409	1.34905	0.877004	1.10134
		1.27444	1.35969	0.984355	1.24911	0.987192	1.33587	1.04615	1.23966
		1.16938	1.28297	1.10657	1.3146	1.07297	1.42813	1.13108	1.34411
		Foxg1 (+/+)	Foxg1 (+/-)	Foxg1 (+/+)	Foxg1 (+/-)	Foxg1 (+/+)	Foxg1 (+/-)	Foxg1 (+/+)	Foxg1 (+/-)
		mLine1.orf2		mLine1.A		mLine1.Gf		mLine1.Tf

## Sheet: Figure 2
	to index
	Figure 2
	A	"prot I"						"prot II"						"prot III"
		cell freq	0.406809	0.280851	0.0195745	0.292766		cell freq	0.231381	0.258798	0.13868	0.394117		cell freq	0.716718	0.283282
			0.376874	0.305139	0.0235546	0.294433			0.240238	0.273032	0.151078	0.331404			0.719314	0.280686
			0.394595	0.272072	0.018018	0.315315			0.193733	0.273543	0.162103	0.411817			0.715328	0.284672
			Sox2+ Tubb3-	Sox2+ Tubb3+	Sox2- Tubb3+	Sox2- Tubb3-			Sox2+ Tubb3-	Sox2+ Tubb3+	Sox2- Tubb3+	Sox2- Tubb3-			Tubb3+	Tubb3-
	B	(1)					(2)
		Gapdh-, "prot I"-double-norm mRNA	0.951299	20.5879	18.9059		Gapdh-, "prot I"-double-norm mRNA	0.535298	10.403	36.2765		7.50929	23.3949		15.6556
			0.83463	24.6135	26.3212			2.951	10.1815	44.1784	1.11292	6.91191	28.7248	1.01664	13.6954	52.6777
			1.06868	18.4042	30.2916			0.632068	9.3559	32.6506	0.95951	7.23403	16.9533	1.04085	14.2621	78.6823
			0.667788	25.9232	27.8192			0.565626	13.3266	41.5058	1.04591	9.78695	23.1129	1.04041	19.2853	56.3927
			1.48115	8.17984	17.6567			0.814323	17.4048	89.8131	1.24571	26.4718	63.7436	1.11223	59.4498	59.856
			0.996443	21.4019	8.92302			0.501681	17.3863	54.8005	0.635954	9.03128	43.9348	0.789873	18.1057	114.805
			E12	E14	E20			E12	E14	E20	E12	E14	E20	E12	E14	E20
			orf2					mLine1.A-5'UTR			mLine1.Gf-5'UTR			mLine1.Tf-5'UTR
	C	neocortex										mesencephalon
		quadruplet-norm, ctrl-norm [mRNA]	1.16285		1.00771				1.17673			quadruplet-norm, ctrl-norm [mRNA]					0.892429		0.952719
			1.05451		0.951105		1.24318		1.10586				0.63409		0.774063		0.812108		0.812423
			0.980587		0.948388		0.814356		0.926795				0.763909	0.637965	0.810911	0.815432	1.32604	0.754373	1.23984	0.808531
			1.102	3.02989	1.12593	3.15972	0.9658	3.14397	1.04674	2.53091			1.64308	0.671155	1.33957	0.715457	0.949509	0.559079	1.52439	0.655272
			0.773335	1.4794	0.784717	1.86316	1.19166	1.88806	0.845932	1.52765			0.836032	1.19672	0.835984	0.976174	0.376326	0.763973	0.365947	0.86157
			0.911003	1.44149	0.919596	1.91933	0.767386	1.43489	0.91944	1.43482			0.292579	0.71265	1.43952	0.714692	1.81854	0.54253	1.45756	0.668209
			1.17236	1.76659	1.30407	2.34075	0.861442	2.18544	1.05224	1.77051			1.7436	0.9487	1.19487	0.7839	1.2818	0.577157	1.09851	0.946382
			0.881602	4.78077	1.06148	4.67549	1.08673	5.29302	0.975136	3.32124			1.40229	0.730636	1.13695	0.578273	0.998719	0.44958	1.08153	0.524691
			0.836369	1.65104	0.839571	1.31745	0.901976	2.08634	1.02483	1.47066			0.955855	1.18888	0.91806	1.01995	0.963191	0.831691	0.949176	0.92477
			1.12539	1.40842	1.05743	1.56537	1.16747	1.44371	0.926303	1.31533			0.728563	0.713963	0.550065	0.72745	0.581341	0.597789	0.517912	0.665998
			E14	P0	E14	P0	E14	P0	E14	P0			E14	P0	E14	P0	E14	P0	E14	P0
			mLine1.orf2		mLine1.A		mLine1.Gf		mLine1.Tf				mLine1.orf2		mLine1.A		mLine1.Gf		mLine1.Tf

## Sheet: Figure 3
	to index
	Figure 3
	A	["quadruplet"-, ctrl-double-norm mLINE1-mRNA]		1.18003		1.22247		1.1103
			0.771124	1.34543	1.11415	1.40656	0.890306	1.37267
			0.891678	1.42564	0.839947	1.00045	0.99301	1.05347
			0.968346	1.57994	1.07148	1.3733	1.02575	1.37704
			0.831487	0.85598	0.730883	1.78589	0.932374	1.34196
			1.30778	0.767494	1.11594	0.604316	1.01175	0.807675
			0.833997	1.09358	0.795573	1.16632	0.901457	1.11551
			0.816265	0.820656	0.755641	0.801729	0.797283	0.876073
			1.02032	1.30982	0.965518	1.30938	0.927469	1.10503
			1.32455	1.08773	1.26588	1.10565	1.26122	1.2023
			1.23445	0.933718	1.34499	0.835918	1.25939	0.964423
			ctr	Foxg1-LOF	ctr	Foxg1-LOF	ctr	Foxg1-LOF
			mLine1.A		mLine1.Gf		mLine1.Tf
	B	["quadruplet"-, Plap-OE-double norm mLINE1-mRNA]	1.04955	0.887761	1.00398	0.948739	0.965311	1.04283	0.982346	1.08075		D	["quadruplet"-, Plap-OE-double norm mLINE1-mRNA]
			0.919189	0.751198	1.00087	0.680766	0.994203	0.747877	0.963506	0.693082
			0.935263	0.751393	0.805928	0.687563	0.83489	0.702951	0.730411	0.720349
			0.889248	0.6401	0.968956	0.689643	0.968678	0.741751	0.980147	0.77128				0.953275	0.741832	0.872254	0.314243	0.992658	0.279305	0.889231	0.380916
			1.0824	0.867068	1.3206	0.867572	1.47075	0.977995	1.37195	1.00494				0.47814	0.716464	0.672825	0.34838	0.645012	0.301207	0.777102	0.409597
			1.18382	0.713815	1.02716	0.721281	0.959357	0.695986	1.07971	0.738504				1.9628	0.350856	1.59554	0.258946	1.67408	0.239812	1.745	0.261153
			0.932515	0.593232	0.933051	0.616775	0.99634	0.554804	0.956556	0.652931				1.03525	0.56589	0.981566	0.484193	1.07856	0.439836	1.14117	0.646006
			1.08169	0.65612	1.07761	0.742579	1.00454	0.755512	1.10839	0.781662				1.08633	0.464107	1.03034	0.541619	0.852659	0.292441	0.827865	0.344882
			0.926333	0.516266	0.861852	0.589741	0.80593	0.69072	0.826987	0.552989				0.484202	0.584388	0.847472	0.367127	0.757035	0.361279	0.619625	0.346699
			ctr	Foxg1-OE	ctr	Foxg1-OE	ctr	Foxg1-OE	ctr	Foxg1-OE				ctr	Foxg1-OE	ctr	Foxg1-OE	ctr	Foxg1-OE	ctr	Foxg1-OE
			mLine1.orf2		mLine1.A		mLine1.Gf		mLine1.Tf					mLine1.orf2		mLine1.A		mLine1.Gf		mLine1.Tf
	C	["quadruplet"-, Plap-OE-double norm mLINE1-mRNA]										E	["quadruplet"-, Plap-OE-double norm mLINE1-mRNA]	0.978251		1.00908		0.967198		0.990179
			0.9047	0.747342	1.00673	0.652988	0.878915	0.675906	1.0466	0.737529				1.04909		1.14516		1.10705		1.03254
			1.097	0.917006	1.09018	0.733747	1.10258	0.742405	1.03286	0.672108				1.20946	0.850334	1.15126	0.762944	1.09372	0.738626	1.14575	0.798929
			1.14582	0.585752	1.0616	0.541522	1.01901	0.469346	0.975725	0.553211				0.788087	1.05378	0.84749	0.863162	0.920413	0.749803	0.866147	0.858081
			0.966426	0.767828	0.89437	0.990196	0.873793	0.807519	0.970146	0.852931				1.13735	1.16215	1.13418	0.978234	1.19121	0.899251	1.2178	0.997062
			0.697519	0.700576	0.758155	0.671155	0.749627	0.578673	0.733123	0.726018				0.828504	0.794828	0.744766	0.718006	0.777105	0.688511	0.760897	0.750074
			1.18854	0.672387	1.18897	0.549963	1.37607	0.419168	1.24155	0.52543				1.00925	0.793795	0.968061	0.770924	0.943304	0.755698	0.986689	0.790313
			ctr	Foxg1-OE	ctr	Foxg1-OE	ctr	Foxg1-OE	ctr	Foxg1-OE				ctr	Foxg1-OE	ctr	Foxg1-OE	ctr	Foxg1-OE	ctr	Foxg1-OE
			mLine1.orf2		mLine1.A		mLine1.Gf		mLine1.Tf					mLine1.orf2		mLine1.A		mLine1.Gf		mLine1.Tf
	G	["quadruplet"-, Plap-OE-double norm mLINE1-mRNA]		0.771244		0.867568		0.860368				F	["quadruplet"-, Plap-OE-double norm mLINE1-mRNA]
			0.860989	0.728533	0.821976	0.713615	0.804023	0.692448	0.840777	0.883616
			0.95185	0.651101	1.06126	0.665052	1.06388	0.5988	1.02438	0.693327				0.842852		0.867114		0.893357	0.866458	0.833817
			0.876935	0.709753	0.859522	0.691003	0.865664	0.71599	0.861719	0.634717				1.04769	0.8632	1.10112	0.889147	1.0731	0.889095	1.05421	0.914415
			1.10049	0.869954	1.04335	0.822654	1.07399	0.85006	1.05757	0.70451				0.947407	0.928103	1.03259	0.932285	1.10287	0.922727	1.08567	1.00924
			0.953972	0.918249	0.976016	0.967427	0.994612	0.912679	1.00327	0.83471				0.934608	0.909814	0.904187	0.971203	0.928743	0.894726	0.842826	1.02139
			1.01746	0.883114	0.972434	0.880719	1.00063	0.841075	0.964542	0.893437				1.02163	0.898814	0.941009	0.970932	0.893752	0.815794	0.933728	1.04765
			1.2383	0.934209	1.26545	1.24727	1.19719	1.27838	1.24774	0.865232				1.20582	0.920862	1.15398	0.88502	1.10819	0.966628	1.24975	0.978553
			ctr	Foxg1-OE	ctr	Foxg1-OE	ctr	Foxg1-OE	ctr	Foxg1-OE				ctr	Foxg1-OE	ctr	Foxg1-OE	ctr	Foxg1-OE	ctr	Foxg1-OE
			mLine1.orf2		mLine1.A		mLine1.Gf		mLine1.Tf					mLine1.orf2		mLine1.A		mLine1.Gf		mLine1.Tf

## Sheet: Figure 4
	to index
	Figure 4
	(1)	[Gapdh-, ctrl-double-norm mLINE1.orf2-mRNA]	1.03125	0.651366		(2)	[Rpl10a-, ctrl-double-norm mLINE1.orf2-mRNA]	0.97	0.54		(3)	[Rpl10a-, ctrl-double-norm mLINE1.orf2-mRNA]	0.721089	1.42027
			0.743604	0.79923				0.71	0.82				1.09823	1.46564
			1.0463	0.966784				1.16	0.81				1.12213	2.32047
			1.17885	0.574216				1.16	0.49				1.05855	1.45107
			ctr	Foxg1-OE				ctr	Foxg1-OE				ctr	Foxg1-LOF

## Sheet: Figure 5
	to index
	Figure 5
	A	(1)								(2)
		frequency		0.597956		0.378194		0.0238501		NSC	pNesPlap-OE cell n = 6060			pNesFoxg1-OE cell n = 5811
			0.842682	0.515997	0.117988	0.428863	0.0393295	0.0551396		cell fraction	pNesPlap-OE	0.116997	0.117162	0.116667	0.116502	0.115677	0.111056	0.102805	0.0930693	0.0764026	0.0336634
			0.830891	0.56326	0.130778	0.412877	0.0383315	0.0238631			pNesFoxg1-OE	0.0499054	0.0834624	0.088625	0.0881088	0.116331	0.112889	0.104973	0.098434	0.103252	0.154018
			0.753247	0.626959	0.207792	0.353448	0.038961	0.0195925			expr decile	10	9	8	7	6	5	4	3	2	1
			0.921801	0.5893	0.0550948	0.373721	0.0231043	0.0369788
			0.880597	0.574814	0.0845771	0.402167	0.0348259	0.0230196		NP	pNesPlap-OE cell n = 816			pNesFoxg1-OE cell n = 3955
			Plap-OE	Foxg1-OE	Plap-OE	Foxg1-OE	Plap-OE	Foxg1-OE		cell fraction	pNesPlap-OE	0	0	0	0	0.00122549	0.0318627	0.0894608	0.140931	0.251225	0.485294
			NSC		NP		N				pNesFoxg1-OE	0	0	0	0	0	0.00632111	0.0204804	0.0515803	0.0887484	0.83287
											expr decile	10	9	8	7	6	5	4	3	2	1
										N	pNesPlap-OE cell n = 244			pNesFoxg1-OE cell n = 296
										cell fraction	pNesPlap-OE	0.0122951	0.00819672	0.0163934	0.0286885	0.0409836	0.0532787	0.0655738	0.135246	0.180328	0.459016
											pNesFoxg1-OE	0	0	0.00337838	0.00675676	0.0202703	0.0135135	0.0168919	0.0236486	0.0608108	0.85473
											expr decile	10	9	8	7	6	5	4	3	2	1
	B	(1)								(2)
		frequency		0.123746		0.309922		0.566332		NSC	pTa1Plap-OE cell n = 430			pTa1Foxg1-OE cell n = 630
			0.124498	0.118577	0.146586	0.26087	0.728916	0.620553		cell fraction	pTa1Plap-OE	0.551163	0.344186	0.0930233	0.00930233	0.00232558	0	0	0	0	0
			0.127721	0.166667	0.203193	0.247525	0.669086	0.585809			pTa1Foxg1-OE	0.444444	0.320635	0.171429	0.0587302	0.0047619	0	0	0	0	0
			0.143631	0.0824427	0.231707	0.236641	0.624661	0.680916			expr decile	10	9	8	7	6	5	4	3	2	1
			0.12	0.159624	0.251429	0.262911	0.628571	0.577465
			0.113861	0.142709	0.232673	0.290589	0.653465	0.566701		NP	pTa1Plap-OE cell n = 745			pTa1Foxg1-OE cell n = 1286
			Plap-OE	Foxg1-OE	Plap-OE	Foxg1-OE	Plap-OE	Foxg1-OE		cell fraction	pTa1Plap-OE	0	0.00402685	0.0416107	0.0818792	0.104698	0.157047	0.194631	0.202685	0.155705	0.0577181
			NSC		NP		N				pTa1Foxg1-OE	0	0	0.0163297	0.0933126	0.119751	0.131415	0.166407	0.167963	0.182737	0.122084
											expr decile	10	9	8	7	6	5	4	3	2	1
										N	pTa1Plap-OE cell n = 2231			pTa1Foxg1-OE cell n = 2820
										cell fraction	pTa1Plap-OE	0.0466159	0.0847154	0.121022	0.123263	0.117436	0.0999552	0.087853	0.0847154	0.100852	0.133572
											pTa1Foxg1-OE	0.0322695	0.0758865	0.0801418	0.10461	0.0985816	0.0968085	0.0879433	0.0716312	0.114184	0.237943
											expr decile	10	9	8	7	6	5	4	3	2	1
	C	(1)								(2)
		frequency		0.284553		0.196283		0.519164		NSC	pPgk1Plap-OE cell n = 349			pPgk1Foxg1-OE cell n = 1151
				0.210609		0.27416		0.515231		cell fraction	pPgk1Plap-OE	0.624642	0.332378	0.0372493	0.00573066	0	0	0	0	0	0
				0.11264		0.367154		0.520206			pPgk1Foxg1-OE	0.338836	0.368375	0.213727	0.0712424	0.00695048	0.00086881	0	0	0	0
			0.103795	0.0943613	0.274554	0.293441	0.621652	0.612198			expr decile	10	9	8	7	6	5	4	3	2	1
			0.0986622	0.144876	0.266722	0.312132	0.634615	0.542992
			0.116064	0.166667	0.280067	0.324458	0.603869	0.508876		NP	pPgk1Plap-OE cell n = 898			pPgk1Foxg1-OE cell n = 1967
			Plap-OE	Foxg1-OE	Plap-OE	Foxg1-OE	Plap-OE	Foxg1-OE		cell fraction	pPgk1Plap-OE	0	0.00111359	0.0233853	0.0712695	0.13029	0.162584	0.173719	0.202673	0.154788	0.0801782
			NSC		NP		N				pPgk1Foxg1-OE	0	0.0188104	0.105236	0.141332	0.12303	0.0920183	0.0777834	0.11032	0.0879512	0.243518
											expr decile	10	9	8	7	6	5	4	3	2	1
										N	pPgk1Plap-OE cell n = 2034			pPgk1Foxg1-OE cell n = 3542
										cell fraction	pPgk1Plap-OE	0.0540806	0.103736	0.144543	0.12881	0.103736	0.0894789	0.0845624	0.0717797	0.0929204	0.126352
											pPgk1Foxg1-OE	0.0725579	0.141446	0.144551	0.10192	0.0841333	0.0491248	0.0460192	0.0533597	0.0646527	0.242236
											expr decile	10	9	8	7	6	5	4	3	2	1

## Sheet: Figure 6
	to index
	Figure 6
	A	Foxg1@mLINE1.5'UTR.A, IgG/Plap-OE-norm enrichment						Foxg1@mLINE1.5'UTR.Gf, IgG/Plap-OE-norm enrichment						Foxg1@mLINE1.5'UTR.Tf, IgG/Plap-OE-norm enrichment						Foxg1@mLINE1.orf2, IgG/Plap-OE-norm enrichment						Foxg1@mLINE1.3'UTR, IgG/Plap-OE-norm enrichment
			1.60299	1.34465	1.70537	0.636067			1.43397	1.33008	1.40642	0.597771			1.78271	1.34518	1.73595	0.611813				1.05386	2.0196	0.735043			1.16288	0.981811	1.43025	0.647206
			1.07696	1.39361	0.903434	0.256761			0.92828	1.33107	1.11362	0.240872			1.11614	1.35967	1.25734	0.28482			0.805348	2.11683	1.3575	0.50122			0.762042	1.6135	1.14962	0.181018
			0.903092	0.480749	1.85471	0.59939			1.01675	0.526412	2.04447	0.613064			0.957247	0.562157	1.77058	0.605094			1.25223	0.342647	2.70257	1.01661			0.974301	0.6637	1.74889	0.658504
			2.02727	0.780993	1.20843	1.04687			1.9936	0.812433	1.28977	1.04986			2.09223	0.732993	1.23916	0.973394			1.03561	0.48667	2.96844	2.06761			3.46056	0.74099	1.15485	1.02638
			aFoxg1 / Plap-OE	IgG / Plap-OE	aFoxg1 / Foxg1-OE	IgG / Foxg1-OE			aFoxg1 / Plap-OE	IgG / Plap-OE	aFoxg1 / Foxg1-OE	IgG / Foxg1-OE			aFoxg1 / Plap-OE	IgG / Plap-OE	aFoxg1 / Foxg1-OE	IgG / Foxg1-OE			aFoxg1 / Plap-OE	IgG / Plap-OE	aFoxg1 / Foxg1-OE	IgG / Foxg1-OE			aFoxg1 / Plap-OE	IgG / Plap-OE	aFoxg1 / Foxg1-OE	IgG / Foxg1-OE
		IgG/Plap-OE, abs enrichment			0.00225131			IgG/Plap-OE, abs enrichment			0.00239982			IgG/Plap-OE, abs enrichment			0.00202952			IgG/Plap-OE, abs enrichment			0.00115328			IgG/Plap-OE, abs enrichment			0.00319332
	B	Foxg1@mLINE1.5'UTR.A, IgG/Plap-OE-norm enrichment	3.49151	1.81252		1.13494		Foxg1@mLINE1.5'UTR.Gf, IgG/Plap-OE-norm enrichment	2.63391					Foxg1@mLINE1.5'UTR.Tf, IgG/Plap-OE-norm enrichment	3.34452	1.60475		1.33441		Foxg1@mLINE1.orf2, IgG/Plap-OE-norm enrichment	4.44807	1.81521		1.37937		Foxg1@mLINE1.3'UTR, IgG/Plap-OE-norm enrichment	2.5362	1.47538		0.919578
			1.61777	0.337089	3.73825	1.6192			1.01095	1.24048	2.4516	0.824827			1.44179	0.388248	4.4373	1.58303			0.949028	0.192443	3.67774	1.50457			1.37259	0.4824	1.41075	0.984066
			1.96663	0.447705	7.46774	4.02815			1.40984	0.62909	6.75556	0.855475			1.5694	0.447778	9.53638	4.81808			1.59403	0.472261	13.8629	6.56652			1.68104	0.672691	5.25215	3.26655
			2.72389	1.41293	3.53573	0.59904			3.26855	1.26564	3.01921	0.641192			3.83975	1.63932	3.20939	0.621326			4.06571	1.56725	5.19938	0.618673			2.47846	1.34505	3.12078	0.799283
			3.05435	0.989759	3.87792	2.82712			2.48737	0.864784	3.13313	2.03052			2.98446	0.919904	3.82013	3.01564			3.4776	0.952838	5.01987	3.61157			2.56269	1.02448	2.76194	2.21615
			aFoxg1 / Plap-OE	IgG / Plap-OE	aFoxg1 / Foxg1-OE	IgG / Foxg1-OE			aFoxg1 / Plap-OE	IgG / Plap-OE	aFoxg1 / Foxg1-OE	IgG / Foxg1-OE			aFoxg1 / Plap-OE	IgG / Plap-OE	aFoxg1 / Foxg1-OE	IgG / Foxg1-OE			aFoxg1 / Plap-OE	IgG / Plap-OE	aFoxg1 / Foxg1-OE	IgG / Foxg1-OE			aFoxg1 / Plap-OE	IgG / Plap-OE	aFoxg1 / Foxg1-OE	IgG / Foxg1-OE
		IgG/Plap-OE, abs enrichment			0.00438563			IgG/Plap-OE, abs enrichment			0.0130073			IgG/Plap-OE, abs enrichment			0.00398419			IgG/Plap-OE, abs enrichment			0.00109012			IgG/Plap-OE, abs enrichment			0.00597258

## Sheet: Figure 8
	to index
	Figure 8
		NSCs								NPs + Ns
		Gapdh-norm, Ctrl-norm mLINE1 [mRNA]	0.82	0.91	0.83	1.25	0.73	1.05		Gapdh-norm, Ctrl-norm mLINE1 [mRNA]	0.686269	2.2029	0.928266	1.8389	0.757669	2.11213
			1.17	1.26	1.12	0.88	0.86	1.23			0.742771	1.14952	0.956737	2.54135	0.866405	1.18659
			1.16	1.3	1.18	1.16	1.18	1.15			0.834235	1.91322	0.919277	1.50103	0.894272	1.95145
			0.85	1.4	0.88	0.91	1.23	1.18			1.73672	1.30598	1.19572	1.37127	1.48165	1.34958
			ctr	Foxg1-LOF	ctr	Foxg1-LOF	ctr	Foxg1-LOF			ctr	Foxg1-LOF	ctr	Foxg1-LOF	ctr	Foxg1-LOF
			mLine1.A		mLine1.Gf		mLine1.Tf				mLine1.A		mLine1.Gf		mLine1.Tf

## Sheet: Figure 9
	to index
	Figure 9
	C
			mLINE1.5'UTR.A						mLINE1.5'UTR.Gf						mLINE1.5'UTR.Tf						mLINE1.orf2						mLINE1.3'UTR
	H3K4me3		H3K4me3@mLINE1.5'UTR.A, IgG/Plap-OE-norm enrichment						H3K4me3@mLINE1.5'UTR.Gf, IgG/Plap-OE-norm enrichment						H3K4me3@mLINE1.5'UTR.Tf, IgG/Plap-OE-norm enrichment						H3K4me3@mLINE1.orf2, IgG/Plap-OE-norm enrichment						H3K4me3@mLINE1.3'UTR, IgG/Plap-OE-norm enrichment
				71.5071	1.52296					103.037	1.56672					116.14	1.64225		1.08673				1.4101					75.7842	1.61662		1.03726
				82.6279	0.49743	66.5621	1.07473			148.321	0.452005	119.516	1.03311			146.358	0.520506	117.389	1.20222			163.224	0.473531	124.531	0.846759			105.946	0.411487	82.4891	1.03132
				76.6191	1.15984	59.6898	0.937905			125.439	1.25439	89.3959	1.10303			118.81	1.15661	81.2461	0.695605			193.373	1.29009	108.775	0.997956			85.2145	1.22395	61.2745	0.645952
				76.287	0.819768	71.7232	0.939158			119.473	0.726889	106.581	0.997028			103.308	0.680631	113.111	0.955258			152.229	0.826274	163.074	0.893637			83.4161	0.747942	47.8117	0.532821
				aH3K4me3 / Plap-OE	IgG / Plap-OE	aH3K4me3 / Foxg1-OE	IgG / Foxg1-OE			aH3K4me3 / Plap-OE	IgG / Plap-OE	aH3K4me3 / Foxg1-OE	IgG / Foxg1-OE			aH3K4me3 / Plap-OE	IgG / Plap-OE	aH3K4me3 / Foxg1-OE	IgG / Foxg1-OE			aH3K4me3 / Plap-OE	IgG / Plap-OE	aH3K4me3 / Foxg1-OE	IgG / Foxg1-OE			aH3K4me3 / Plap-OE	IgG / Plap-OE	aH3K4me3 / Foxg1-OE	IgG / Foxg1-OE
			IgG/Plap-OE, abs enrichment			0.00114922			IgG/Plap-OE, abs enrichment			0.000689949			IgG/Plap-OE, abs enrichment			0.000750664			IgG/Plap-OE, abs enrichment			0.000466815			IgG/Plap-OE, abs enrichment			0.000820073
	H3K9me3		H3K9me3@mLINE1.5'UTR.A, IgG/Plap-OE-norm enrichment	99.8816		112.559	0.690695		H3K9me3@mLINE1.5'UTR.Gf, IgG/Plap-OE-norm enrichment	79.3602		93.9566	0.713345		H3K9me3@mLINE1.5'UTR.Tf, IgG/Plap-OE-norm enrichment				0.57231		H3K9me3@mLINE1.orf2, IgG/Plap-OE-norm enrichment	167.671		210.723	0.598952		H3K9me3@mLINE1.3'UTR, IgG/Plap-OE-norm enrichment	63.2385		70.555	0.693136
				91.6068	1.32571	91.0841	0.556538			81.0185	1.21912	83.5678	0.679385			100.146		117.969	0.555352			150.571	1.54211	216.415	0.627951			61.3883	1.33343	58.615	0.562548
				82.0318	0.672297	86.3301	0.467339			79.5392	0.755379	88.7485	0.664756			89.762	1.08849	91.353	0.63387			165.552	0.618128	168.296	0.531114			58.784	0.685617	59.89	0.700302
				65.3068	1.00349	85.2271	1.09479			83.6028	1.01832	103.97	1.18705			81.6308	0.908865	91.4383	0.977382			119.469	0.939816	156.162	1.16584			45.1298	1.02672	69.245	1.19155
				73.7082	0.998497	155.077	1.57346			78.5644	1.00718	88.5948	1.59982			82.5985	1.00264	110.731	1.26664			71.6113	0.89995	180.733	1.71571			54.1148	0.954231	78.2045	1.74116
				aH3K9me3 / Plap-OE	IgG / Plap-OE	aH3K9me3 / Foxg1-OE	IgG / Foxg1-OE			aH3K9me3 / Plap-OE	IgG / Plap-OE	aH3K9me3 / Foxg1-OE	IgG / Foxg1-OE			aH3K9me3 / Plap-OE	IgG / Plap-OE	aH3K9me3 / Foxg1-OE	IgG / Foxg1-OE			aH3K9me3 / Plap-OE	IgG / Plap-OE	aH3K9me3 / Foxg1-OE	IgG / Foxg1-OE			aH3K9me3 / Plap-OE	IgG / Plap-OE	aH3K9me3 / Foxg1-OE	IgG / Foxg1-OE
			IgG/Plap-OE, abs enrichment			0.00208309			IgG/Plap-OE, abs enrichment			0.0023393			IgG/Plap-OE, abs enrichment			0.00219118			IgG/Plap-OE, abs enrichment			0.000911135			IgG/Plap-OE, abs enrichment			0.00253052
	H3K27aac		H3K27ac@mLINE1.5'UTR.A, IgG/Plap-OE-norm enrichment	530.69		491.343	1.75331		H3K27ac@mLINE1.5'UTR.Gf, IgG/Plap-OE-norm enrichment	1159.47		1187.16	2.25273		H3K27ac@mLINE1.5'UTR.Tf, IgG/Plap-OE-norm enrichment	1104.13			1.97925		H3K27ac@mLINE1.orf2, IgG/Plap-OE-norm enrichment	1028.84			3.12284		H3K27ac@mLINE1.3'UTR, IgG/Plap-OE-norm enrichment	1690.27	0	1402.88	2.21873
				488.964	0.853798	554.329	0.0149163			1092.11	0.683882	1110.69	0.0231407			1025.85	0.908672	1221.39	0.00178138			848.126	0.878921	955.894	0.00411979			1058.95	0.766417	1162.47	0.00339248
				458.038	1.15893	606.976	2.21846			1272.48	1.14247	1261.18	2.88383			1219.04	1.10005	1131.1	3.13047			933.119	0.928358	921.984	3.88309			1190.18	1.0705	1442.51	3.49269
				484.384	0.665234	455.231	3.28932			1142.75	0.642081	785.11	3.42196			1074.1	0.712445	1355.95	3.34107			893.691	0.661918	608.069	2.58182			1530.76	0.576252	926.266	3.38234
				524.488	1.32204	605.187	2.71534			969.866	1.53157	1500.04	1.9648			962.446	1.27884	799.929	2.12925			814.706	1.5308	1121.44	2.01895			1107.26	1.58683	1131.62	1.42133
				aH3K27ac / Plap-OE	IgG / Plap-OE	aH3K27ac / Foxg1-OE	IgG / Foxg1-OE			aH3K27ac / Plap-OE	IgG / Plap-OE	aH3K27ac / Foxg1-OE	IgG / Foxg1-OE			aH3K27ac / Plap-OE	IgG / Plap-OE	aH3K27ac / Foxg1-OE	IgG / Foxg1-OE			aH3K27ac / Plap-OE	IgG / Plap-OE	aH3K27ac / Foxg1-OE	IgG / Foxg1-OE			aH3K27ac / Plap-OE	IgG / Plap-OE	aH3K27ac / Foxg1-OE	IgG / Foxg1-OE
			IgG/Plap-OE, abs enrichment			0.00182635			IgG/Plap-OE, abs enrichment			0.00108769			IgG/Plap-OE, abs enrichment			0.000980244			IgG/Plap-OE, abs enrichment			0.00111075			IgG/Plap-OE, abs enrichment			0.00116784
	MeCP2		MeCP2@mLINE1.5'UTR.A, IgG/Plap-OE-norm enrichment						MeCP2@mLINE1.5'UTR.Gf, IgG/Plap-OE-norm enrichment	2.52587					MeCP2@mLINE1.5'UTR.Tf, IgG/Plap-OE-norm enrichment	2.35446					MeCP2@mLINE1.orf2, IgG/Plap-OE-norm enrichment	1.43749					MeCP2@mLINE1.3'UTR, IgG/Plap-OE-norm enrichment	2.05303
				2.14634	1.11579	1.61914	1.33509			1.67808		1.41985	1.26788			1.70502	0.989433	1.85895	1.3318			0.982649	0.896707	1.34217	0.92544			1.62785	0.805029	1.84483	1.35655
				1.49171	0.872281	2.03814	1.83841			1.02327	1.08732	2.09129	1.63625			1.06413	1.03614	1.64922	2.18551			0.776353	1.07265	1.2824	1.23219			1.14952	1.00882	1.696	2.14725
				1.12469	1.0163	1.55237	1.42596			1.24282	0.793699	1.56839	1.3095			1.50434	1.04017	3.06201	1.77645			0.96824	1.12167	1.8001	1.75452			1.39082	1.2777	3.32927	1.86526
				1.55724	0.995625	3.45036	2.85487			1.65595	1.11898	3.0115	2.35907			2.06175	0.93426	5.03659	3.32385			1.27822	0.908969	2.31112	1.67989			1.897	0.90845	3.20825	2.79976
				aMeCP2 / Plap-OE	IgG / Plap-OE	aMeCP2 / Foxg1-OE	IgG / Foxg1-OE			aMeCP2 / Plap-OE	IgG / Plap-OE	aMeCP2 / Foxg1-OE	IgG / Foxg1-OE			aMeCP2 / Plap-OE	IgG / Plap-OE	aMeCP2 / Foxg1-OE	IgG / Foxg1-OE			aMeCP2 / Plap-OE	IgG / Plap-OE	aMeCP2 / Foxg1-OE	IgG / Foxg1-OE			aMeCP2 / Plap-OE	IgG / Plap-OE	aMeCP2 / Foxg1-OE	IgG / Foxg1-OE
			IgG/Plap-OE, abs enrichment			0.000934096			IgG/Plap-OE, abs enrichment			0.000777261			IgG/Plap-OE, abs enrichment			0.00104437			IgG/Plap-OE, abs enrichment			0.00191822			IgG/Plap-OE, abs enrichment			0.000483773

## Sheet: Figure 10
	to index
	Figure 10
	"quadruplet", Plap-OE double-normalized mLINE1-mRNA		0.366235	0.599593		0.345034	0.698322		0.454869			0.329549	0.542997
		0.902369	0.572228	0.85619	0.87122	0.517729	0.851898	0.895026	0.556873	0.773398	0.931994	0.464795	0.698934
		0.644385	0.458188	0.696916	0.764619	0.562785	0.768895	0.678212	0.62922	0.877289	0.78879	0.544404	0.639322
		1.45325	0.845631	1.04991	1.36416	0.77418	0.942223	1.42676	0.75773	0.716071	1.27922	0.766365	0.84123
		PLAP	Foxg1 (WT)	Foxg1 (W308X)	PLAP	Foxg1 (WT)	Foxg1 (W308X)	PLAP	Foxg1 (WT)	Foxg1 (W308X)	PLAP	Foxg1 (WT)	Foxg1 (W308X)
		mLINE1 Orf2			mLINE1-5'UTR.A			mLINE1-5'UTR.Gf			mLINE1-5'UTR.Tf

[truncated: 11 more sheets: Figure 11, Figure 12, Figure 13, Figure 14, Figure 15, Figure 16, Figure S1, Figure S2, Figure S3, Figure S4, Figure S5]
